# Supplementary material for: Systemic Embolism and Clinically Significant Bleeding Events in Older Adults with Nonvalvular Atrial Fibrillation After Treatment with Direct Oral Anticoagulants and Warfarin: A Retrospective Cohort Study in Japan
Source: Pharmaceutics. 2024 Nov 25;16(12):1515. doi: 10.3390/pharmaceutics16121515 (PMC11676222; doi:10.3390/pharmaceutics16121515)
Supplement: Supplementary file 1 [file pharmaceutics-16-01515-s001.zip › Table S2.xlsx]

## Sheet: Sheet1
Table S2. The types of bleeding observed in each treatment group
	Bleeding requiring transfusion (%)	Intracranial hemorrhage (%)	Intraocular haemorrhage(%)	Upper gastrointestinal haemorrhage(%)	Lower gastrointestinal hemorrhage(%)	total
Edoxaban	2 ( 9.5)	9 ( 42.9)	0 ( 0.0)	8 ( 38.1)	2 ( 9.5)	21
Apixaban	3 ( 10.7)	9 ( 32.1)	0 ( 0.0)	10 ( 35.7)	6 ( 21.4)	28
Dabigatran	0 ( 0.0)	1 ( 50.0)	1 ( 50.0)	0 ( 0.0)	0 ( 0.0)	2
Rivaroxaban	3 ( 25.0)	5 ( 41.6)	0 ( 0.0)	2 ( 16.7)	2 ( 16.7)	12
Warfarin	2 ( 8.0)	6 ( 24.0)	0 ( 0.0)	12 ( 48.0)	5 ( 20.0)	25
