# Supplementary material for: Systemic Embolism and Clinically Significant Bleeding Events in Older Adults with Nonvalvular Atrial Fibrillation After Treatment with Direct Oral Anticoagulants and Warfarin: A Retrospective Cohort Study in Japan
Source: Pharmaceutics. 2024 Nov 25;16(12):1515. doi: 10.3390/pharmaceutics16121515 (PMC11676222; doi:10.3390/pharmaceutics16121515)
Supplement: Supplementary file 1 [file pharmaceutics-16-01515-s001.zip › Table S3.xlsx]

## Sheet: Sheet1
Table S3. The types of systemic embolism observed in each treatment group
	H34 ：Retinal vascular occlusion(%)	I21.9：Acute myocardial infarction, unspecified (%)	I24.0：Coronary (arterial) thrombosis, which did not lead to myocardial infarction(%)	I74：Arterial embolism and thrombosis (%)	K55.0 ：Acute intestinal hematogenous disorders (%)	N28.0：Renal ischemia and infarction(%)	total
Edoxaban	0 ( 0.0)	8 ( 47.0)	0 ( 0.0)	8 ( 47.0)	0 ( 0.0)	1 ( 5.0)	17
Apixaban	0 ( 0.0)	9 ( 41.0)	0 ( 0.0)	9 ( 41.0)	4 ( 18.0)	0 ( 0.0)	22
Dabigatran	0 ( 0.0)	0 ( 0.0)	0 ( 0.0)	0 ( 0.0)	1 ( 100.0)	0 ( 0.0)	1
Rivaroxa-ban	0 ( 0.0)	2 ( 33.3)	0 ( 0.0)	3 ( 50.0)	1 ( 16.7)	0 ( 0.0)	6
Warfarin	0 ( 0.0)	7 ( 24.1)	0 ( 0.0)	20 ( 69.0)	0 ( 0.0)	2 ( 6.9)	29
